# Supplementary material for: Expanded Performance Comparison of the Oncuria 10-Plex Bladder Cancer Urine Assay Using Three Different Luminex xMAP Instruments
Source: Diagnostics (Basel). 2025 Jul 10;15(14):1749. doi: 10.3390/diagnostics15141749 (PMC12294033; doi:10.3390/diagnostics15141749)
Supplement: Supplementary file 1 [file diagnostics-15-01749-s001.zip]

Archive with 3 entries (3 files):
- Supplemental Figure S1--Pairwise Correlation Plots.pdf
- Supplemental Table S1--Raw Fluorescence Outputs.pdf
- Supplemental Table S2--Protein in Case vs Control 26JUN2025.pdf
